# Supplementary material for: Context-dependent enhancer function revealed by targeted inter-TAD relocation
Source: Nat Commun. 2022 Jun 17;13:3488. doi: 10.1038/s41467-022-31241-3 (PMC9205857; doi:10.1038/s41467-022-31241-3)
Supplement: Supplementary file 4 — Supplementary Dataset 1 [file 41467_2022_31241_MOESM4_ESM.xlsx]

## Sheet: Sheet1
Table S1
Genotyping Primers
II1:lacZ TgN	042 II1-LacZ F2 TgN	CCACAAAATGCTGAGACCCGT	608bp	TgN+
	043 II1-LacZ R2 TgN	GTGCGGGCCTCTTCGCTATT	608bp
Del II1	553 (IsII-1-190-F2)	CTGCTTGACGGTATAACAGGAGTTAGG		wt / mut
	554 (IsII-1-190-R2)	GTTTGGGTCTACAACTTAGCCCTG	390	wt
	555 (IsII-1-192-R2)	CACAGCTCACTCAGTTTTAGACTGGG	490	mut
II1 TDOM 542	581 (CB5'fw1)	CCTGGGTGACTCTCTTCAGAGG		wt / mut
	585 (CB3'rev3)	GGAGATGGAAGACAGAATGACTTCCC	311	wt
	588 (CB5'rev3)	GGCTGGAATGCAAAAGGTTCAACCTAG	448	mut
Figure 1B and S1-1
II1 LacZ TgN sequence
ataacttcgtataatgtatgctatacgaagttatCATGTGCTAATCACAGCTTGATGAATGCTGCTGCTCAGATTCAAAGCCTACTGCCTTCTCTACTTCTGAATTGATTTGAGCAGGGCTAAGTTGTAGACCCAAACAATACTAGTGTGTAGCAGGCAATAGGTCTCATCGAAGCATCAATAACTCAAATATTTTTCATTAAAATATACATTGACCACAAAATGCTGAGACCCGTTGCCTCGAAATACATTTATGTTTCCCTTTTTATTTTCAAACAAAGAGCTGAAAACATCAGAAATAATGAAACCAGCATATTTTTATTGCTCTGTTCTTACAAGAACTTTTTTTTTCTTTTAATGAAATGTAGTTTAAAACAAAAAATCTTGTTCCTAGGTTGA…
II1 Gfp TgN sequence
ataacttcgtataatgtatgctatacgaagttatCATGTGCTAATCACAGCTTGATGAATGCTGCTGCTCAGATTCAAAGCCTACTGCCTTCTCTACTTCTGAATTGATTTGAGCAGGGCTAAGTTGTAGACCCAAACAATACTAGTGTGTAGCAGGCAATAGGTCTCATCGAAGCATCAATAACTCAAATATTTTTCATTAAAATATACATTGACCACAAAATGCTGAGACCCGTTGCCTCGAAATACATTTATGTTTCCCTTTTTATTTTCAAACAAAGAGCTGAAAACATCAGAAATAATGAAACCAGCATATTTTTATTGCTCTGTTCTTACAAGAACTTTTTTTTTCTTTTAATGAAATGTAGTTTAAAACAAAAAATCTTGTTCCTAGGTTGA…
Figure 1S - RTqPCR primers for quantification of Hoxd13 transcripts in wild type and Del II1 distal forelimbs.
Hoxd13 F	AAGGATCAGCCACAGGGGTCCC
Hoxd13 R	GTAGACGCACATGTCCGGCTGG
Hoxd12 F	CTATGTGGGCTCGCTTCTGAA
Hoxd12 R	GGCTCTCAGGTTGGAAAAGTAG
Hoxd11 F	AAAAGACTCCAACTCTCTCGGA
Hoxd11 R	AGACGGTCCCTGTTCAGTTTC
Hoxd10 F	GCTGGTCCCCGAGTCTTGTCCT
Hoxd10 R	CCGGTGGCGTAGGTCTGACTCA
Hoxd9 F	CTCCACCCGGAAAAAGCGCTGT
Hoxd9 R	CGGTCCCGGGTGAGGTACATGT
Tbp F	CCTTGTACCCTTCACCAATGAC
Tbp R	ACAGCCAAGATTCACGGTAGA
II1 Cloning
001 XhoI-LoxP-II1F	TACGTACTCGAGATAACTTCGTATAATGTATGCTATACGAAGTTATCATGTGCTAATCACAGCTTG
002 HindIII-II1R	ATGCATAAGCTTGATCTTGCAACACTACAGTC
Figure 2 - CRISPR guide for II1 TDOM generation
>r4g9	GCAGTGCGCCTAGTGACGGA
Figure 2S - minION nCATs guide sequences
>SCS12	ATTAAAACGTCGGAGACTCA
>SCS13	AGATCGCAGCCACCCCACGA
>SCS14	TGATTACGACCGCTCACGCG
Figure 4B - Del II1 TDOM TFBS - Mutant enhancer sequences, purchased as Alt-R crRNA from IDT
>g2	AACCAATAAAAGATAGCCCC
>g3	CTATAAAACCCCCTTTTCTG
>g6	GGATTTCAGACTAATTAGAG
Figure 4C - II1 Del TFBS enhancer constructs.
>II1Del2x13
AGATCTGCTAATCACAGCTTGATGAATGCTGCTGCTCAGATTCAAAGCCTACTGCCTTCTCTACTTCTGAATTGATTTGAGCAGGGCTAAGTTGTAGACCC
AAACAATACTAGTGTGTAGCAGGCAATAGGTCTCATCGAAGCATCAATAACTCAAATATTTTTCATTAAAATATACATTGACCACAAAATGCTGAGACCCG
TTGCCTCGAAATACATTTATGTTTCCCTTTTTATTTTCAAACAAAGAGCTGAAAACATCAGAAATAATGAAACCAGCATATTTTTATTGCTCTGTTCTTAC
AAGAACTTTTTTTTTCTTTTAATGAAATGTAGTTTAAAACAAAAAATCTTGTTCCTAGGTTGAACCTTTTGCATTCCAGCCTGGGGCTATCCTCAGAAAAG
GGGGTTTTATAGTGGAAATGCTGACAGAACCCGCATAGTGCTACTGGGTGCCTCTCTAATTAGTCTGAAATCCTGTATGCTGAATCCCATAATATGTAGAC
TGTAGTGTTGCAAACCGGT
>II1Del3x13
AGATCTGCTAATCACAGCTTGATGAATGCTGCTGCTCAGATTCAAAGCCTACTGCCTTCTCTACTTCTGAATTGATTTGAGCAGGGCTAAGTTGTAGACCCA
AACAATACTAGTGTGTAGCAGGCAATAGGTCTCATCGAAGCATCAATAACTCAAATATTTTTCATTAAAATATACATTGACCACAAAATGCTGAGACCCGTT
GCCTCGAAATACATTTATGTTTCCCTTTTTATTTTCAAACAAAGAGCTGAAAACATCAGAAATAATGAAACCAGCATATTTTTATTGCTCTGTTCTTACAAG
AACTTTTTTTTTCTTTTAATGAAATGTAGTTTAAAACAAAAAATCTTGTTCCTAGGTTGAACCTTTTGCATTCCAGCCTGGGGCTATCGAAATGCTGACAGA
ACCCGCATAGTGCTACTGGGTGCCTCTCTAATTAGTCTGAAATCCTGTATGCTGAATCCCATAATATGTAGACTGTAGTGTTGCAAACCGGT
Figure 5 - Del II1 TDOM alleles - CRISPR guide sequences, purchased as Alt-R crRNA from IDT
>Mtx2_telo	CATGCAGTGATCATACGTTG	Del Mtx2-II1TDOM
>II1TDOMr4_cent	ATTTATCTTAAGCCGTGGAG
>II1TDOMr4_telo	TTTGTGCTCAAGGAAATCGT	Del Hnrnpa3-II1TDOM
>Hnrnpa3_cent	ACCACCGCTAATGAGCACCA
