# Supplementary material for: Context-dependent enhancer function revealed by targeted inter-TAD relocation
Source: Nat Commun. 2022 Jun 17;13:3488. doi: 10.1038/s41467-022-31241-3 (PMC9205857; doi:10.1038/s41467-022-31241-3)
Supplement: Supplementary file 5 — Supplementary Dataset 2 [file 41467_2022_31241_MOESM5_ESM.xlsx]

## Sheet: Sheet1
Table S2
Sample ID	Guide Set	Type	Sanger Seq
5063	g2+g3	Del TFBS	CTGCAGGCGATTAAGTTGGGTAACGCCAGGGTTTTCCCAGTCACGACGTTGTAAAACGACGGGATCCCCCATGGCGCCGCGCTCTGCTTCTGGAAGGCTGCGCTCCTCGACCTGCAGGCTAGAAGCAAATGTAAGCAATAGATGGCTCTGCCCTGACTTTTATGCCCAGCCCGGGCTGCAGGAATTCGATATCAAGCTTATAACTTCGTATAGCATACATTATACGAAGTTATCATGTTGCAACACTACAGTCTACATATTATGGGATTCAGCATACAGGATTTCAGACTAATTAGAGAGGCACCCAGTAGCACTATGCGGGTTCTGTCAGCATTTCCACTATAAAACCCCCTTTTCCCAGGCTGGAATGCAAAAGGTTCAACCTAGGAACAAGATTTT…
5064	g2+g3	Del TFBS	AGGCGATTAAGTTGGGTAACGCCAGGGTTTTCCCAGTCACGACGTTGTAAAACGACGGGATCCCCCATGGCGCCGCGCTCTGCTTCTGGAAGGCTGCGCTCCTCGACCTGCAGGCTAGAAGCAAATGTAAGCAATAGATGGCTCTGCCCTGACTTTTATGCCCAGCCCGGGCTGCAGGAATTCGATATCAAGCTTATAACTTCGTATAGCATACATTATACGAAGTTATCATGTTGCAACACTACAGTCTACATATTATGGGATTCAGCATACAGGATTTCAGACTAATTAGAGAGGCACCCAGTAGCACTATGCGGGTTCTGTCAGCATTTCCACTATAAAACCCCCTTTCCCAGGCTGGAATGCAAAAGGTTCAACCTAGGAACAAGATTTTTTGTT…
5066	g2+g3	Del TFBS	GNGTGCTGCAGGCGATTAAGTTGGGTAACGCCAGGGTTTTCCCAGTCACGACGTTGTAAAACGACGGGATCCCCCATGGCGCCGCGCTCTGCTTCTGGAAGGCTGCGCTCCTCGACCTGCAGGCTAGAAGCAAATGTAAGCAATAGATGGCTCTGCCCTGACTTTTATGCCCAGCCCGGGCTGCAGGAATTCGATATCAAGCTTATAACTTCGTATAGCATACATTATACGAAGTTATCATGTTGCAACACTACAGTCTACATATTATGGGATTCAGCATACAGGATTTCAGACTAATTAGAGAGGCACCCAGTAGCACTATGCGGGTTCTGTCAGCATTTCCACTATAAACCCAGGCTGGAATGCAAAAGGTTCAACCTAGGAACAAGATTTTTTGTT…
5069	g2+g3	Del TFBS	TGCTGCAGGCGATTAAGTTGGGTAACGCCAGGGTTTTCCCAGTCACGACGTTGTAAAACGACGGGATCCCCCATGGCGCCGCGCTCTGCTTCTGGAAGGCTGCGCTCCTCGACCTGCAGGCTAGAAGCAAATGTAAGCAATAGATGGCTCTGCCCTGACTTTTATGCCCAGCCCGGGCTGCAGGAATTCGATATCAAGCTTATAACTTCGTATAGCATACATTATACGAAGTTATCATGTTGCAACACTACAGTCTACATATTATGGGATTCAGCATACAGGATTTCAGACTAATTAGAGAGGCACCCAGTAGCACTATGCGGGTTCTGTCAGCATTTCCACTATAAAACCCCCTTTTCCCAGGCTGGAATGCAAAAGGTTCAACCTAGGAACAAGATT…
5074	g2+g3	Del TFBS	WGTGCTGCAGGCGATTAAGTTGGGTAACGCCAGGGTTTTCCCAGTCACGACGTTGTAAAACGACGGGATCCCCCATGGCGCCGCGCTCTGCTTCTGGAAGGCTGCGCTCCTCGACCTGCAGGCTAGAAGCAAATGTAAGCAATAGATGGCTCTGCCCTGACTTTTATGCCCAGCCCGGGCTGCAGGAATTCGATATCAAGCTTATAACTTCGTATAGCATACATTATACGAAGTTATCATGTTGCAACACTACAGTCTACATATTATGGGATTCAGCATACAGGATTTCAGACTAATTAGAGAGGCACCCAGTAGCACTATGCGGGTTCTGTCAGCATTTCCACTATAAAACCCCCTTTTCCCAGGCTGGAATGCAAAAGGTTCAACCTAGGAACAAGA…
5075	g2+g3	Del TFBS	TGCTGCAGGCGATTAAGTTGGGTAACGCCAGGGTTTTCCCAGTCACGACGTTGTAAAACGACGGGATCCCCCATGGCGCCGCGCTCTGCTTCTGGAAGGCTGCGCTCCTCGACCTGCAGGCTAGAAGCAAATGTAAGCAATAGATGGCTCTGCCCTGACTTTTATGCCCAGCCCGGGCTGCAGGAATTCGATATCAAGCTTATAACTTCGTATAGCATACATTATACGAAGTTATCATGTTGCAACACTACAGTCTACATATTATGGGATTCAGCATACAGGATTTCAGACTAATTAGAGAGGCACCCAGTAGCACTATGCGGGTTCTGTCAGCATTTCCACTATAAAACCCCCTAACCCTAACCCTAACCCTAACCCTAAGAACAGAGCAATAAAAAT…
5076	g2+g3	Del TFBS	GTGCTGCAGGCGATTAAGTTGGGTAACGCCAGGGTTTTCCCAGTCACGACGTTGTAAAACGACGGGATCCCCCATGGCGCCGCGCTCTGCTTCTGGAAGGCTGCGCTCCTCGACCTGCAGGCTAGAAGCAAATGTAAGCAATAGATGGCTCTGCCCTGACTTTTATGCCCAGCCCGGGCTGCAGGAATTCGATATCAAGCTTATAACTTCGTATAGCATACATTATACGAAGTTATCATGTTGCAACACTACAGTCTACATATTATGGGATTCAGCATACAGGATTTCAGACTAATTAGAGAGGCACCCAGTAGCACTATGCGGGTTCTGTCAGCATTTCCACTATAAAACCCCCTTTTGCCCAGGCTGGAATGCAAAAGGTTCAACCTAGGAACAAGA…
5078	g2+g3	Del TFBS	NNNGTGCTGCAGGCGATTAAGTTGGGTAACGCCAGGGTTTTCCCAGTCACGACGTTGTAAAACGACGGGATCCCCCATGGCGCCGCGCTCTGCTTCTGGAAGGCTGCGCTCCTCGACCTGCAGGCTAGAAGCAAATGTAAGCAATAGATGGCTCTGCCCTGACTTTTATGCCCAGCCCGGGCTGCAGGAATTCGATATCAAGCTTATAACTTCGTATAGCATACATTATACGAAGTTATCATGTTGCAACACTACAGTCTACATATTATGGGATTCAGCATACAGGATTTCAGACTAATTAGAGAGGCACCCAGTAGCACTATGCGGGTTCTGTCAGCATTTCCACTATAAAACCCCCTTTTCCCAGGCTGGAATGCAAAAGGTTCAACCTAGGAACAA…
5082	g2+g3	Del TFBS	AGGCGATTAARTTGGGTAACGCCAGGGTTTTCCCAGTCACGACGTTGTAAAACGACGGGATCCCCCATGGCGCCGCGCTCTGCTTCTGGAAGGCTGCGCTCCTCGACCTGCAGGCTAGAAGCAAATGTAAGCAATAGATGGCTCTGCCCTGACTTTTATGCCCAGCCCGGGCTGCAGGAATTCGATATCAAGCTTATAACTTCGTATAGCATACATTATACGAAGTTATCATGTTGCAACACTACAGTCTACATATTATGGGATTCAGCATACAGGATTTCAGACTAATTAGAGAGGCACCCAGTAGCACTATGCGGGTTCTGTCAGCATTTCCACAATAAAAATATGCTGGTTTCATTATTTCTGATGTTTTCAGCTCTTTGTTTGAAAATAAAAAGG…
5083	g2+g3	Del TFBS	NNWGTGCTGCAGGCGATTAAGTTGGGTAACGCCAGGGTTTTCCCAGTCACGACGTTGTAAAACGACGGGATCCCCCATGGCGCCGCGCTCTGCTTCTGGAAGGCTGCGCTCCTCGACCTGCAGGCTAGAAGCAAATGTAAGCAATAGATGGCTCTGCCCTGACTTTTATGCCCAGCCCGGGCTGCAGGAATTCGATATCAAGCTTATAACTTCGTATAGCATACATTATACGAAGTTATCATGTTGCAACACTACAGTCTACATATTATGGGATTCAGCATACAGGATTTCAGACTAATTAGAGAGGCACCCAGTAGCACTATGCGGGTTCTGTCAGCATTTCCACTATAAAACCCCAGGCTGGAATGCAAAAGGTTCAACCTAGGAACAAGATTTTTT…
5084	g2+g3	Del TFBS	GTGCTGCAGGCGATTAAGTTGGGTAACGCCAGGGTTTTCCCAGTCACGACGTTGTAAAACGACGGGATCCCCCATGGCGCCGCGCTCTGCTTCTGGAAGGCTGCGCTCCTCGACCTGCAGGCTAGAAGCAAATGTAAGCAATAGATGGCTCTGCCCTGACTTTTATGCCCAGCCCGGGCTGCAGGAATTCGATATCAAGCTTATAACTTCGTATAGCATACATTATACGAAGTTATCATGTTGCAACACTACAGTCTACATATTATGGGATTCAGCATACAGGATTTCAGACTAATTAGAGAGGCACCCAGTAGCACTATGCGGGTTCTGTCAGCATTTCCACTATAAAACCCCCTTTTCCCAGGCTGGAATGCAAAAGGTTCAACCTAGGAACAAGAT…
5086	g2+g3	Del TFBS	AAGTTGGGTAACGCCAGGGTTTTCCCAGTCACGACGTTGTAAAACGACGGGATCCCCCATGGCGCCGCGCTCTGCTTCTGGAAGGCTGCGCTCCTCGACCTGCAGGCTAGAAGCAAATGTAAGCAATAGATGGCTCTGCCCTGACTTTTATGCCCAGCCCGGGCTGCAGGAATTCGATATCAAGCTTATAACTTCGTATAGCATACATTATACGAAGTTATCATGTTGCAACACTACAGTCTACATATTATGGGATTCAGCATACAGGATTTCAGACTAATTAGAGAGGCACCCAGTAGCACTATGCGGGTTCTGTCAGCATTTCCACTATAAAACCCCCTGAGGTTTATAACTTAACCAATAAAAGATAGCCCCCCCCCCCCCCCNNN
5088	g2+g3	Del TFBS	GTGCTGCAGGCGATTAAGTTGGGTAACGCCAGGGTTTTCCCAGTCACGACGTTGTAAAACGACGGGATCCCCCATGGCGCCGCGCTCTGCTTCTGGAAGGCTGCGCTCCTCGACCTGCAGGCTAGAAGCAAATGTAAGCAATAGATGGCTCTGCCCTGACTTTTATGCCCAGCCCGGGCTGCAGGAATTCGATATCAAGCTTATAACTTCGTATAGCATACATTATACGAAGTTATCATGTTGCAACACTACAGTCTACATATTATGGGATTCAGCATACAGGATTTCAGACTAATTAGAGAGGCACCCAGTAGCACTATGCGGGTTCTGTCAGCATTTCCACTATAAAACCCCCTTTTCCCAGGCTGGAATGCAAAAGGTTCAACCTAGGAACAAGAT…
5138	g2+g6	Del TFBS	GTGCTGCAGGCGATTAAGTTGGGTAACGCCAGGGTTTTCCCAGTCACGACGTTGTAAAACGACGGGATCCCCCATGGCGCCGCGCTCTGCTTCTGGAAGGCTGCGCTCCTCGACCTGCAGGCTAGAAGCAAATGTAAGCAATAGATGGCTCTGCCCTGACTTTTATGCCCAGCCCGGGCTGCAGGAATTCGATATCAAGCTTATAACTTCGTATAGCATACATTATACGAAGTTATCATGTTGCAACACTACAGTCTACATATTATGGGATTCAGCATACAGGATTTCAGACTGGAATGCAAAAGGTTCAACCTAGGAACAAGATTTTTTGTTTTAAACTACATTTCATTAAAAGAAAAAAAAAGTTCTTGTAAGAACAGAGCAATAAAAATATGCTGG…
5142	g2+g6	Del TFBS	TGCTGCAGGCGATTAAGTTGGGTAACGCCAGGGTTTTCCCAGTCACGACGTTGTAAAACGACGGGATCCCCCATGGCGCCGCGCTCTGCTTCTGGAAGGCTGCGCTCCTCGACCTGCAGGCTAGAAGCAAATGTAAGCAATAGATGGCTCTGCCCTGACTTTTATGCCCAGCCCGGGCTGCAGGAATTCGATATCAAGCTTATAACTTCGTATAGCATACATTATACGAAGTTATCATGTTGCAACACTACAGTCTACATATTATGGGATTCAGCATACAGGATTTCAGAGGCACCCAGTAGCACTATGCGGGTTCTGTCAGCATTTCCACTATAAAACCCCCTTTTCTGAGGTTTATAACTTAACCAATAAAAGATAGCCNNNGCTGGAATGCANAAG…
5143	g2+g6	Del TFBS	NGTGCTGCAGGCGATTAAGTTGGGTAACGCCAGGGTTTTCCCAGTCACGACGTTGTAAAACGACGGGATCCCCCATGGCGCCGCGCTCTGCTTCTGGAAGGCTGCGCTCCTCGACCTGCAGGCTAGAAGCAAATGTAAGCAATAGATGGCTCTGCCCTGACTTTTATGCCCAGCCCGGGCTGCAGGAATTCGATATCAAGCTTATAACTTCGTATAGCATACATTATACGAAGTTATCATGTTGCAACACTACAGTCTACATATTATGGGATTCAGCWKRCNGGA
5144	g2+g6	Del TFBS	NWGTGCTGCAGGCGATTAAGTTGGGTAACGCCAGGGTTTTCCCAGTCACGACGTTGTAAAACGACGGGATCCCCCATGGCGCCGCGCTCTGCTTCTGGAAGGCTGCGCTCCTCGACCTGCAGGCTAGAAGCAAATGTAAGCAATAGATGGCTCTGCCCTGACTTTTATGCCCAGCCCGGGCTGCAGGAATTCGATATCAAGCTTATAACTTCGTATAGCATACATTATACGAAGTTATCATGTTGCAACACTACAGTCTACATATTATGGGATTCAGCATACAGGATTTCAGACTAATTACCCAGGCTGGAATGCAAAAGGTTCAACCTAGGAACAAGATTTTTTGTTTTAAACTACATTTCATTAAAAGAAAAAAAAAGTTCTTGTAAGAACAGAGCA…
5145	g2+g6	Del TFBS	NNGWGTGCTGCAGGCGATTAAGTTGGGTAACGCCAGGGTTTTCCCAGTCACGACGTTGTAAAACGACGGGATCCCCCATGGCGCCGCGCTCTGCTTCTGGAAGGCTGCGCTCCTCGACCTGCAGGCTAGAAGCAAATGTAAGCAATAGATGGCTCTGCCCTGACTTTTATGCCCAGCCCGGGCTGCAGGAATTCGATATCAAGCTTATAACTTCGTATAGCATACATTATACGAAGTTATCATGTTGCAACACTACAGTCTACATATTATGGGATTCAGCATACAGGATTTCAGACTAATTACCCAGGCTGGAATGCAAAAGGTTCAACCTAGGAACAAGATTTTTTGTTTTAAACTACATTTCATTAAAAGAAAAAAAAAGTTCTTGTAAGAACAGAG…
5146	g2+g6	Del TFBS	GGCGATTAAGTTGGGTAACGCCAGGGTTTTCCCAGTCACGACGTTGTAAAACGACGGGATCCCCCATGGCGCCGCGCTCTGCTTCTGGAAGGCTGCGCTCCTCGACCTGCAGGCTAGAAGCAAATGTAAGCAATAGATGGCTCTGCCCTGACTTTTATGCCCAGCCCGGGCTGCAGGAATTCGATATCAAGCTTATAACTTCGTATAGCATACATTATACGAAGTTATCATGTTGCAACACTACAGTCTACATATTATGGGATTCAGCATACAGGATTTCAGACTAATTACCCAGGCTGGAATGCAAAAGGTTCAACCTAGGAACAAGATTTTTTGTTTTAAACTACATTTCATTAAAAGAAAAAAAAAGTTCTTGTAAGAACAGAGCAATAAAAATAT…
5147	g2+g6	Del TFBS	NWGTGCTGCAGGCGATTAAGTTGGGTAACGCCAGGGTTTTCCCAGTCACGACGTTGTAAAACGACGGGATCCCCCATGGCGCCGCGCTCTGCTTCTGGAAGGCTGCGCTCCTCGACCTGCAGGCTAGAAGCAAATGTAAGCAATAGATGGCTCTGCCCTGACTTTTATGCCCAGCCCGGGCTGCAGGAATTCGATATCAAGCTTATAACTTCGTATAGCATACATTATACGAAGTTATCATGTTGCAACACTACAGTCTACATATTATGGGATTCAGCATACAGGATTTCAGACTAATTACCCAGGCTGGAATGCAAAAGGTTCAACCTAGGAACAAGATTTTTTGTTTTAAACTACATTTCATTAAAAGAAAAAAAAAGTTCTTGTAAGAACAGAGCA…
5149	g2+g6	Del TFBS	GGGNGTGCTGCAGGCGATTAAGTTGGGTAACGCCAGGGTTTTCCCAGTCACGACGTTGTAAAACGACGGGATCCCCCATGGCGCCGCGCTCTGCTTCTGGAAGGCTGCGCTCCTCGACCTGCAGGCTAGAAGCAAATGTAAGCAATAGATGGCTCTGCCCTGACTTTTATGCCCAGCCCGGGCTGCAGGAATTCGATATCAAGCTTATAACTTCGTATAGCATACATTATACGAAGTTATCATGTTGCAACACTACAGTCTACATATTATGGGATTCAGCATACAGGATTTCAGACTAATTACCCCAGGCTGGAATGCAAAAGGTTCAACCTAGGAACAAGATTTTTTGTTTTAAACTACATTTCATTAAAAGAAAAAAAAAGTTCTTGTAAGAACAGA…
5153	g2+g6	Del TFBS	GNGTGCTGCAGGCGATTAAGTTGGGTAACGCCAGGGTTTTCCCAGTCACGACGTTGTAAAACGACGGGATCCCCCATGGCGCCGCGCTCTGCTTCTGGAAGGCTGCGCTCCTCGACCTGCAGGCTAGAAGCAAATGTAAGCAATAGATGGCTCTGCCCTGACTTTTATGCCCAGCCCGGGCTGCAGGAATTCGATATCAAGCTTATAACTTCGTATAGCATACATTATACGAAGTTATCATGTTGCAACACTACAGTCTACATATTATGGGATTCAGCATACAGGATTTCAGACTAATTACCCAGGCTGGAATGCAAAAGGTTCAACCTAGGAACAAGATTTTTTGTTTTAAACTACATTTCATTAAAAGAAAAAAAAAGTTCTTGTAAGAACAGAGCA…
5065	g2+g3	Del C-T	GCGATTAAGTTGGGTAACGCCAGGGTTTTCCCAGTCACGACGTTGTAAAACGACGGGATCCCCCATGGCGCCGCGCTCTGCTTCTGGAAGGCTGCGCTCCTCGACCTGCAGGCTAGAAGCAAATGTAAGCAATAGATGGCTCTGCCCTGACTTTTATGCCCAGCCCGGGCTGCAGGAATTCGATATCAAGCTTATAACTTCGTATAGCATACATTATACGAAGTTATCATGTTGCAACACTACAGTCTACATATTATGGGATTCAGCATACAGGATTTCAGACTAATTAGAGAGGCACCCAGTAGCACTATGCGGGTTCTGTCAGCATTTCCACTATATACTCAGAAGTAGAGAAGGCAGTAGGCTTTGAATCTGAGCAGCAGCATTCATCAAGCTGTG…
5071	g2+g3	Del C-T	TTGGGTAACGCCAGGGTTTTCCCAGTCACGACGTTGTAAAACGACGGGATCCCCCATGGCGCCGCGCTCTGCTTCTGGAAGGCTGCGCTCCTCNACCTGCAGGCTAGAAGCAAATGTAAGCAATAGATGGCTCTGCCCTGACTTTTATGCCCAGCCCGGGCTGCAGGAATTCGATATCAAGCTTATAACTTCGTATAGCATACATTATACGAAGTTATCATGTTGCAACACTACAGTCTACATATTATGGGATTCAGCATACAGGATTTCAGACTAATTAGAGAGGCACCCAGTAGCACTATGCGGGTTCTGTCAGCATTTCCACTATAAAACCCCCNGAGGTNTATA
5072	g2+g3	Del C-T	GCTGCAGGCGATTAAGTTGGGTAACGCCAGGGTTTTCCCAGTCACGACGTTGTAAAACGACGGGATCCCCCATGGCGCCGCGCTCTGCTTCTGGAAGGCTGCGCTCCTCGACCTGCAGGCTAGAAGCAAATGTAAGCAATAGATGGCTCTGCCCTGACTTTTATGCCCAGCCCGGGCTGCAGGAATTCGATATCAAGCTTATAACTTCGTATAGCATACATTATACGAAGTTATCATGTTGCAACACTACAGTCTACATATTATGGGATTCAGCATACAGGATTTCAGACTAATTAGAGAGGCACCCAGTAGCACTATGCGGGTTCTGTCAGCATTTCCACTATAAAACCCCCTTTTCCCAGGCTGGAATGCAAAAGGTTCAACCTAGGAACAAGATTT…
5079	g2+g3	Del C-T	TTAAGTTGGGTAACGCCAGGGTTTTCCCAGTCACGACGTTGTAAAACGACGGGATCCCCCATGGCGCCGCGCTCTGCTTCTGGAAGGCTGCGCTCCTCGACCTGCAGGCTAGAAGCAAATGTAAGCAATAGATGGCTCTGCCCTGACTTTTATGCCCAGCCCGGGCTGCAGGAATTCGATATCAAGCTTATAACTTCGTATAGCATACATTATACGAAGTTATCATGTTGCAACACTACAGTCTACATATTATGGGATTCAGCATACAGGATTTCAGACTAATTAGAGAGGCACCCAGTAGCACTATGCGGGTTCTGTCAGCATTTCCACTATATCTTGTTTTCTTATTCCTACACGTCNCTCTATTTATAGTATTGAAAATTGGACATAGAGCCTCGT…
5081	g2+g3	Del C-T	TAAGTTGGGTAACGCCAGGGTTTTCCCAGTCACGACGTTGTAAAACGACGGGATCCCCCATGGCGCCGCGCTCTGCTTCTGGAAGGCTGCGCTCCTCGACCTGCAGGCTAGAAGCAAATGTAAGCAATAGATGGCTCTGCCCTGACTTTTATGCCCAGCCCGGGCTGCAGGAATTCGATATCAAGCTTATAACTTCGTATAGCATACATTATACGAAGTTATCATGTTGCAACACTACAGTCTACATATTATGGGATTCAGCATACAGGATTTCAGACTAATTAGAGAGGCACCCAGTAGCACTATGCGGGTTCTGTCAGCATTTCCACTATAAAACCCCCTTTTGCTATCTTTTATTGGTTAAGTTAAGAGCCTCGTGCAGCCAGATGACCACTCTAC…
