# Supplementary material for: Context-dependent enhancer function revealed by targeted inter-TAD relocation
Source: Nat Commun. 2022 Jun 17;13:3488. doi: 10.1038/s41467-022-31241-3 (PMC9205857; doi:10.1038/s41467-022-31241-3)
Supplement: Supplementary file 7 — Source data [file 41467_2022_31241_MOESM7_ESM.txt]

Plate	Well	Genotype	Sex	Target	Content	Sample	Cq	average	std	2^-(GOI-HK)	2^-(GOI-HK)/average	wt dCT	del dCT
1	A01	wild type	NA	Tbp	Unkn	1949	24.48670188	24.85646224	0.321132342
1	A02	wild type	NA	Tbp	Unkn	1949	24.8129854
1	A03	wild type	NA	Tbp	Unkn	1949	25.26969945
1	A04	wild type	NA	Hoxd13	Unkn	1949	22.16936103	22.2805298	0.104658736	5.962562319	0.829493908	0.829493908
1	A05	wild type	NA	Hoxd13	Unkn	1949	22.42073868
1	A06	wild type	NA	Hoxd13	Unkn	1949	22.2514897
1	A07	wild type	NA	Hoxd12	Unkn	1949	24.31613765	24.36634599	0.035528285	1.404558049	0.82166513	0.82166513
1	A08	wild type	NA	Hoxd12	Unkn	1949	24.39310264
1	A09	wild type	NA	Hoxd12	Unkn	1949	24.38979768
1	A10	wild type	NA	Hoxd11	Unkn	1949	20.94888391	20.86325186	0.185527133	15.92487763	0.783734631	0.783734631
1	A11	wild type	NA	Hoxd11	Unkn	1949	21.03521675
1	A12	wild type	NA	Hoxd11	Unkn	1949	20.60565493
1	B01	wild type	NA	Tbp	Unkn	1951	24.51935005	24.57730003	0.042344113
1	B02	wild type	NA	Tbp	Unkn	1951	24.61934736
1	B03	wild type	NA	Tbp	Unkn	1951	24.59320266
1	B04	wild type	NA	Hoxd13	Unkn	1951	21.81853163	21.56079659	0.182256689	8.092039945	1.125740491	1.125740491
1	B05	wild type	NA	Hoxd13	Unkn	1951	21.43432423
1	B06	wild type	NA	Hoxd13	Unkn	1951	21.4295339
1	B07	wild type	NA	Hoxd12	Unkn	1951	23.70701391	23.67892818	0.037531629	1.863961228	1.090415555	1.090415555
1	B08	wild type	NA	Hoxd12	Unkn	1951	23.6258811
1	B09	wild type	NA	Hoxd12	Unkn	1951	23.70388952
1	B10	wild type	NA	Hoxd11	Unkn	1951	20.10470734	20.16961068	0.102218468	21.22495143	1.044575027	1.044575027
1	B11	wild type	NA	Hoxd11	Unkn	1951	20.31392651
1	B12	wild type	NA	Hoxd11	Unkn	1951	20.09019819
1	C01	wild type	NA	Tbp	Unkn	1952	24.66189253	24.63661877	0.060180253
1	C02	wild type	NA	Tbp	Unkn	1952	24.55360134
1	C03	wild type	NA	Tbp	Unkn	1952	24.69436244
1	C04	wild type	NA	Hoxd13	Unkn	1952	21.74223028	21.89555701	0.353947861	6.685621886	0.930083801	0.930083801
1	C05	wild type	NA	Hoxd13	Unkn	1952	22.3848786
1	C06	wild type	NA	Hoxd13	Unkn	1952	21.55956214
1	C07	wild type	NA	Hoxd12	Unkn	1952	23.84604888	23.8857604	0.039711517	1.682793757	0.984432756	0.984432756
1	C08	wild type	NA	Hoxd12	Unkn	1952	23.92547192
1	C09	wild type	NA	Hoxd12	Unkn	1952	NaN
1	C10	wild type	NA	Hoxd11	Unkn	1952	NaN	#DIV/0!	#DIV/0!	#DIV/0!	#DIV/0!
1	C11	wild type	NA	Hoxd11	Unkn	1952	NaN
1	C12	wild type	NA	Hoxd11	Unkn	1952	NaN
1	D01	wild type	NA	Tbp	Unkn	1972	24.61976571	24.98686839	0.266906217
1	D02	wild type	NA	Tbp	Unkn	1972	25.09435985
1	D03	wild type	NA	Tbp	Unkn	1972	25.24647962
1	D04	wild type	NA	Hoxd13	Unkn	1972	21.91535718	21.98460731	0.049711288	8.012547942	1.114681801	1.114681801
1	D05	wild type	NA	Hoxd13	Unkn	1972	22.02972678
1	D06	wild type	NA	Hoxd13	Unkn	1972	22.00873796
1	D07	wild type	NA	Hoxd12	Unkn	1972	23.92852222	24.07130553	0.116078169	1.886304862	1.10348656	1.10348656
1	D08	wild type	NA	Hoxd12	Unkn	1972	24.07254801
1	D09	wild type	NA	Hoxd12	Unkn	1972	24.21284636
1	D10	wild type	NA	Hoxd11	Unkn	1972	20.40091123	20.41350382	0.042797671	23.80783566	1.171690341	1.171690341
1	D11	wild type	NA	Hoxd11	Unkn	1972	20.47106932
1	D12	wild type	NA	Hoxd11	Unkn	1972	20.36853092
1	E01	Del/Del	NA	Tbp	Unkn	1731	24.41909244	24.27225347	0.104059395
1	E02	Del/Del	NA	Tbp	Unkn	1731	24.19039155
1	E03	Del/Del	NA	Tbp	Unkn	1731	24.20727643
1	E04	Del/Del	NA	Hoxd13	Unkn	1731	20.8371441	20.82569123	0.013079964	10.90231221	1.516697196		1.516697196
1	E05	Del/Del	NA	Hoxd13	Unkn	1731	20.80738497
1	E06	Del/Del	NA	Hoxd13	Unkn	1731	20.83254463
1	E07	Del/Del	NA	Hoxd12	Unkn	1731	23.04609562	23.08730208	0.040060384	2.273557341	1.330028893		1.330028893
1	E08	Del/Del	NA	Hoxd12	Unkn	1731	23.14157685
1	E09	Del/Del	NA	Hoxd12	Unkn	1731	23.07423377
1	E10	Del/Del	NA	Hoxd11	Unkn	1731	20.24273456	20.28652701	0.070972122	15.84248192	0.779679569		0.779679569
1	E11	Del/Del	NA	Hoxd11	Unkn	1731	20.38663595
1	E12	Del/Del	NA	Hoxd11	Unkn	1731	20.23021051
1	F01	Del/Del	NA	Tbp	Unkn	1944	24.30892397	24.67853992	0.261450326
1	F02	Del/Del	NA	Tbp	Unkn	1944	24.85483645
1	F03	Del/Del	NA	Tbp	Unkn	1944	24.87185934
1	F04	Del/Del	NA	Hoxd13	Unkn	1944	22.13663389	21.81105602	0.255626529	7.297912744	1.015263881		1.015263881
1	F05	Del/Del	NA	Hoxd13	Unkn	1944	21.78434307
1	F06	Del/Del	NA	Hoxd13	Unkn	1944	21.5121911
1	F07	Del/Del	NA	Hoxd12	Unkn	1944	23.66009346	23.76553254	0.077784582	1.882966569	1.101533662		1.101533662
1	F08	Del/Del	NA	Hoxd12	Unkn	1944	23.84541109
1	F09	Del/Del	NA	Hoxd12	Unkn	1944	23.79109306
1	F10	Del/Del	NA	Hoxd11	Unkn	1944	20.5910579	20.51950615	0.050614802	17.86462558	0.879198325		0.879198325
1	F11	Del/Del	NA	Hoxd11	Unkn	1944	20.4819845
1	F12	Del/Del	NA	Hoxd11	Unkn	1944	20.48547605
1	G01	Del/Del	NA	Tbp	Unkn	1946	24.57299633	24.5706446	0.260919128
1	G02	Del/Del	NA	Tbp	Unkn	1946	24.24991586
1	G03	Del/Del	NA	Tbp	Unkn	1946	24.8890216
1	G04	Del/Del	NA	Hoxd13	Unkn	1946	21.73711897	21.8556156	0.145854156	6.566064862	0.913451383		0.913451383
1	G05	Del/Del	NA	Hoxd13	Unkn	1946	22.06107972
1	G06	Del/Del	NA	Hoxd13	Unkn	1946	21.76864809
1	G07	Del/Del	NA	Hoxd12	Unkn	1946	23.70738391	23.82613133	0.084013647	1.675408934	0.980112642		0.980112642
1	G08	Del/Del	NA	Hoxd12	Unkn	1946	23.88208055
1	G09	Del/Del	NA	Hoxd12	Unkn	1946	23.88892952
1	G10	Del/Del	NA	Hoxd11	Unkn	1946	20.13440965	20.14934311	0.011019606	21.42616117	1.054477461		1.054477461
1	G11	Del/Del	NA	Hoxd11	Unkn	1946	20.15295089
1	G12	Del/Del	NA	Hoxd11	Unkn	1946	20.16066879
1	H01	Del/Del	NA	Tbp	Unkn	1950	24.84565338	24.59370993	0.193762603
1	H02	Del/Del	NA	Tbp	Unkn	1950	24.56106178
1	H03	Del/Del	NA	Tbp	Unkn	1950	24.37441462
1	H04	Del/Del	NA	Hoxd13	Unkn	1950	21.44831465	21.59025131	0.127760557	8.019201649	1.115607445		1.115607445
1	H05	Del/Del	NA	Hoxd13	Unkn	1950	21.75804231
1	H06	Del/Del	NA	Hoxd13	Unkn	1950	21.56439698
1	H07	Del/Del	NA	Hoxd12	Unkn	1950	23.73371112	24.0302173	0.212516636	1.477842605	0.864536526		0.864536526
1	H08	Del/Del	NA	Hoxd12	Unkn	1950	24.22099149
1	H09	Del/Del	NA	Hoxd12	Unkn	1950	24.1359493
1	H10	Del/Del	NA	Hoxd11	Unkn	1950	20.57177328	20.562082	0.046960043	16.35463805	0.804885069		0.804885069
1	H11	Del/Del	NA	Hoxd11	Unkn	1950	20.61413476
1	H12	Del/Del	NA	Hoxd11	Unkn	1950	20.50033796
2	A01	wild type	NA	Tbp	Unkn	1949	25.20290674	25.35505529	0.112926143
2	A02	wild type	NA	Tbp	Unkn	1949	25.47316032
2	A03	wild type	NA	Tbp	Unkn	1949	25.38909882
2	A04	wild type	NA	Hoxd10	Unkn	1949	24.93987143	24.86686808	0.055571094	1.40268126	0.729319605	0.729319605
2	A05	wild type	NA	Hoxd10	Unkn	1949	24.80516516
2	A06	wild type	NA	Hoxd10	Unkn	1949	24.85556765
2	A07	wild type	NA	Hoxd9	Unkn	1949	27.50075546	27.42206752	0.057563269	0.238653231	0.73457287	0.73457287
2	A08	wild type	NA	Hoxd9	Unkn	1949	27.40079152
2	A09	wild type	NA	Hoxd9	Unkn	1949	27.36465558
2	A10	wild type	NA	Hoxa13	Unkn	1949	28.0268003	27.98624325	0.127381661	0.161411139	0.951805336	0.951805336
2	A11	wild type	NA	Hoxa13	Unkn	1949	28.11796958
2	A12	wild type	NA	Hoxa13	Unkn	1949	27.81395987
2	B01	wild type	NA	Tbp	Unkn	1951	24.73434773	24.9060577	0.126377166
2	B02	wild type	NA	Tbp	Unkn	1951	25.03484921
2	B03	wild type	NA	Tbp	Unkn	1951	24.94897618
2	B04	wild type	NA	Hoxd10	Unkn	1951	23.86076806	23.81913948	0.056257021	2.124197971	1.104469896	1.104469896
2	B05	wild type	NA	Hoxd10	Unkn	1951	23.85704123
2	B06	wild type	NA	Hoxd10	Unkn	1951	23.73960913
2	B07	wild type	NA	Hoxd9	Unkn	1951	26.66563129	26.72812033	0.047697775	0.282816339	0.87050659	0.87050659
2	B08	wild type	NA	Hoxd9	Unkn	1951	26.73736584
2	B09	wild type	NA	Hoxd9	Unkn	1951	26.78136385
2	B10	wild type	NA	Hoxa13	Unkn	1951	27.17080982	27.23208011	0.058150678	0.199433213	1.17601299	1.17601299
2	B11	wild type	NA	Hoxa13	Unkn	1951	27.21521036
2	B12	wild type	NA	Hoxa13	Unkn	1951	27.31022016
2	C01	wild type	NA	Tbp	Unkn	1952	24.93814178	24.89615053	0.041991248
2	C02	wild type	NA	Tbp	Unkn	1952	24.85415929
2	C03	wild type	NA	Tbp	Unkn	1952
2	C04	wild type	NA	Hoxd10	Unkn	1952	24.12619302	24.02723961	0.119471297	1.826283734	0.949570347	0.949570347
2	C05	wild type	NA	Hoxd10	Unkn	1952	24.09636414
2	C06	wild type	NA	Hoxd10	Unkn	1952	23.85916167
2	C07	wild type	NA	Hoxd9	Unkn	1952	26.76972867	26.71464709	0.108097353	0.283516271	0.872660974	0.872660974
2	C08	wild type	NA	Hoxd9	Unkn	1952	26.56360703
2	C09	wild type	NA	Hoxd9	Unkn	1952	26.81060559
2	C10	wild type	NA	Hoxa13	Unkn	1952	27.26469593	27.32054583	0.041700504	0.186287749	1.098497132	1.098497132
2	C11	wild type	NA	Hoxa13	Unkn	1952	27.3320699
2	C12	wild type	NA	Hoxa13	Unkn	1952	27.36487167
2	D01	wild type	NA	Tbp	Unkn	1972	25.21526579	25.18390118	0.13816399
2	D02	wild type	NA	Tbp	Unkn	1972	25.00119753
2	D03	wild type	NA	Tbp	Unkn	1972	25.33524021
2	D04	wild type	NA	Hoxd10	Unkn	1972	24.04604392	23.95743452	0.098665514	2.339932082	1.216640152	1.216640152
2	D05	wild type	NA	Hoxd10	Unkn	1972	24.00647653
2	D06	wild type	NA	Hoxd10	Unkn	1972	23.81978312
2	D07	wild type	NA	Hoxd9	Unkn	1972	26.27585095	26.19967655	0.054000443	0.494562457	1.522259566	1.522259566
2	D08	wild type	NA	Hoxd9	Unkn	1972	26.15688119
2	D09	wild type	NA	Hoxd9	Unkn	1972	26.16629749
2	D10	wild type	NA	Hoxa13	Unkn	1972	28.03385411	28.11401023	0.060686928	0.131204668	0.773684542	0.773684542
2	D11	wild type	NA	Hoxa13	Unkn	1972	28.18065147
2	D12	wild type	NA	Hoxa13	Unkn	1972	28.1275251
2	E01	Del/Del	NA	Tbp	Unkn	1731	24.38512803	24.45619536	0.176058695
2	E02	Del/Del	NA	Tbp	Unkn	1731	24.28507214
2	E03	Del/Del	NA	Tbp	Unkn	1731	24.69838593
2	E04	Del/Del	NA	Hoxd10	Unkn	1731	23.86660205	23.75548306	0.096482573	1.625307059	0.845073173		0.845073173
2	E05	Del/Del	NA	Hoxd10	Unkn	1731	23.76850023
2	E06	Del/Del	NA	Hoxd10	Unkn	1731	23.63134691
2	E07	Del/Del	NA	Hoxd9	Unkn	1731	26.22834237	26.33867563	0.084508054	0.271217041	0.834804035		0.834804035
2	E08	Del/Del	NA	Hoxd9	Unkn	1731	26.43362097
2	E09	Del/Del	NA	Hoxd9	Unkn	1731	26.35406355
2	E10	Del/Del	NA	Hoxa13	Unkn	1731	26.70865109	26.73012887	0.051362753	0.206765371	1.219249087		1.219249087
2	E11	Del/Del	NA	Hoxa13	Unkn	1731	26.68077428
2	E12	Del/Del	NA	Hoxa13	Unkn	1731	26.80096125
2	F01	Del/Del	NA	Tbp	Unkn	1944	24.89616668	24.90171585	0.050543051
2	F02	Del/Del	NA	Tbp	Unkn	1944	24.96620596
2	F03	Del/Del	NA	Tbp	Unkn	1944	24.84277492
2	F04	Del/Del	NA	Hoxd10	Unkn	1944	24.429321	24.24796107	0.132213569	1.573257459	0.81801015		0.81801015
2	F05	Del/Del	NA	Hoxd10	Unkn	1944	24.11788475
2	F06	Del/Del	NA	Hoxd10	Unkn	1944	24.19667745
2	F07	Del/Del	NA	Hoxd9	Unkn	1944	27.57624857	27.78938707	0.157074529	0.135121465	0.415902865		0.415902865
2	F08	Del/Del	NA	Hoxd9	Unkn	1944	27.95015591
2	F09	Del/Del	NA	Hoxd9	Unkn	1944	27.84175673
2	F10	Del/Del	NA	Hoxa13	Unkn	1944	27.10120877	27.08818548	0.016615413	0.219688366	1.295453091		1.295453091
2	F11	Del/Del	NA	Hoxa13	Unkn	1944	27.06473561
2	F12	Del/Del	NA	Hoxa13	Unkn	1944	27.09861205
2	G01	Del/Del	NA	Tbp	Unkn	1946		24.59960189	0.157410742
2	G02	Del/Del	NA	Tbp	Unkn	1946	24.44219115
2	G03	Del/Del	NA	Tbp	Unkn	1946	24.75701264
2	G04	Del/Del	NA	Hoxd10	Unkn	1946	23.87825917	23.88771689	0.012762602	1.637942832	0.851643102		0.851643102
2	G05	Del/Del	NA	Hoxd10	Unkn	1946	23.90575889
2	G06	Del/Del	NA	Hoxd10	Unkn	1946	23.87913261
2	G07	Del/Del	NA	Hoxd9	Unkn	1946	26.44706757	26.4656441	0.056001535	0.274324958	0.844370181		0.844370181
2	G08	Del/Del	NA	Hoxd9	Unkn	1946	26.40825822
2	G09	Del/Del	NA	Hoxd9	Unkn	1946	26.54160652
2	G10	Del/Del	NA	Hoxa13	Unkn	1946	27.15376197	27.14304078	0.070776068	0.171533363	1.011493827		1.011493827
2	G11	Del/Del	NA	Hoxa13	Unkn	1946	27.22386411
2	G12	Del/Del	NA	Hoxa13	Unkn	1946	27.05149625
2	H01	Del/Del	NA	Tbp	Unkn	1950	25.64783265	25.58010154	0.187946682
2	H02	Del/Del	NA	Tbp	Unkn	1950	25.76882374
2	H03	Del/Del	NA	Tbp	Unkn	1950	25.32364824
2	H04	Del/Del	NA	Hoxd10	Unkn	1950	25.07918141	24.64127585	0.325338729	1.916967256	0.996720953		0.996720953
2	H05	Del/Del	NA	Hoxd10	Unkn	1950	24.54458088
2	H06	Del/Del	NA	Hoxd10	Unkn	1950	24.30006525
2	H07	Del/Del	NA	Hoxd9	Unkn	1950	27.79517141	27.82194294	0.052908031	0.211416313	0.650737839		0.650737839
2	H08	Del/Del	NA	Hoxd9	Unkn	1950	27.77481958
2	H09	Del/Del	NA	Hoxd9	Unkn	1950	27.89583782
2	H10	Del/Del	NA	Hoxa13	Unkn	1950	27.3347549	27.28672766	0.09478714	0.306375721	1.806629011		1.806629011
2	H11	Del/Del	NA	Hoxa13	Unkn	1950	27.37109735
2	H12	Del/Del	NA	Hoxa13	Unkn	1950	27.15433074
